# Supplementary material for: The Complete Chloroplast and Mitochondrial Genome Sequences of Boea hygrometrica: Insights into the Evolution of Plant Organellar Genomes
Source: PLoS One. 2012 Jan 23;7(1):e30531. doi: 10.1371/journal.pone.0030531 (PMC3264610; doi:10.1371/journal.pone.0030531)
Supplement: Table S4 — Gene content and characteristic comparison of 15 mt genomes. (XLS) [file pone.0030531.s008.xls]

## Sheet: Table S4
Table S4: Gene content and characteristic comparison of 15 mt genomes
Note: no-intron-contained gene ● intron-contained gene ●
	Charophyta	Bryophyta		Cycads	Monocots					Dicots
	Chara	Marchantia	Megaceros	Cycas	Triticum	Oryza	Sorghum	Tripsacum	Zea	Beta	Brassica	Arabidopsis	Nicotiana	Vitis	Boea
Size (bp)	67737	186609	184908	414903	452528	490520	468628	704100	569630	368801	221853	366924	430597	773279	510519
GC(%)	40.9	42.41	46.01	46.92	44.35	43.85	43.73	43.93	43.93	43.86	45.19	44.77	44.96	44.14	43.27
Complex I (NADH dehydrogenase)
nad1	●	●	●	●	●	●	●	●	●	●	●	●	●	●	●
nad2	●	●	●	●	●	●	●	●	●	●	●	●	●	●	●
nad3	●	●	●	●	●	●	●	●	●	●	●		●●	●	●
nad4	●	●	●	●	●	●	●	●	●	●	●	●	●	●	●
nad4L	●	●	●	●	●	●	●	●	●	●	●	●	●	●	●
nad5	●	●	●	●	●	●	●	●	●	●	●	●	●	●	●
nad6	●	●	●	●	●	●	●	●	●	●	●	●	●	●	●
nad7	●			●	●	●	●	●	●	●	●	●	●	●	●
nad9	●	●	●	●	●	●	●	●	●	●	●	●	●	●	●
Complex II (succinate dehydrogenase)
sdh3	●	●		●									●●●	●	●
sdh4	●	●	●											●
Complex III (ubichinol cytochrome c reductase)
cob	●	●	●	●	●	●	●	●	●	●	●	●	●	●	●
Complex IV (cytochrome c oxidase)
cox1	●	●	●	●	●	●	●	●	●	●	●	●	●	●	●
cox2	●	●	●	●	●	●	●	●	●	●	●●	●	●	●	●
cox3	●	●	●	●	●	●	●	●	●	●	●	●	●	●	●
Complex V (ATP synthase)
atp1	●	●	●	●	●	●	●	●●	●●	●	●	●	●	●	●
atp4	●	●	●	●	●		●	●	●					●	●
atp6	●	●	●	●	●●	●	●	●	●	●	●●	●	●	●	●
atp8	●	●		●	●●		●	●	●	●				●	●
atp9	●	●	●	●	●	●	●	●	●	●	●	●	●	●	●
Cytochrome c biogenesis
ccmB	●	●		●	●	●	●	●	●		●		●	●	●
ccmC	●	●		●		●	●	●	●		●		●	●	●
ccmF	●	●
ccmFC		●		●	●	●	●	●	●		●		●	●	●
ccmFN		●		●	●	●	●	●	●		●●		●	●	●
Ribosomal proteins
rpl2	●	●		●		●					●	●	●	●
rpl5	●	●		●	●	●				●	●	●	●	●
rpl6	●	●
rpl14	●													●
rpl16	●	●		●	●		●	●	●			●	●	●●	●
rpl20														●
rpl32														●
rpl33														●
rpl36														●
rps1	●	●		●	●	●	●	●	●					●
rps2	●	●		●	●	●	●	●	●●
rps3	●	●		●	●	●	●	●	●	●	●	●	●	●	●
rps4	●	●		●	●	●	●	●	●	●	●	●	●	●	●
rps7	●	●		●	●	●	●	●	●●	●	●	●		●	●
rps8		●
rps10	●	●		●									●	●
rps11	●	●		●										●
rps12	●	●		●	●	●	●	●	●	●	●	●	●	●	●
rps13		●	●	●	●	●	●	●	●	●			●	●	●
rps14	●	●	●	●							●		●	●
rps15														●
rps18														●
rps19	●	●		●	●	●							●	●●●
Ribosomal RNAs
rrn5	●	●	●	●	●●●	●	●	●	●	●	●	●	●	●	●●
rrn16									●
rrn18/rrns	●	●	●	●	●●●	●	●	●	●	●	●	●	●	●	●
rrn26/rrnl	●	●	●	●	●●Ψ	●	●	●	●	●●●	●	●	●●	●	●
Transfer RNAs	27	29	18	26	25	22	18	18	29	26	17	21	23	31	28
Others
mttB	●		●		●		●	●
yejR	●
yejU	●
yejV	●
ymf39	●
rtl		●
tatC		●	●
matR				●	●	●	●	●	●	●	●	●	●	●	●
