# Supplementary material for: The Complete Chloroplast and Mitochondrial Genome Sequences of Boea hygrometrica: Insights into the Evolution of Plant Organellar Genomes
Source: PLoS One. 2012 Jan 23;7(1):e30531. doi: 10.1371/journal.pone.0030531 (PMC3264610; doi:10.1371/journal.pone.0030531)
Supplement: Table S5 — Intravarietal single nucleotide polymorphisms (intraSNPs) in mt genome. (XLS) [file pone.0030531.s009.xls]

## Sheet: Tabe S5
Table S5 Intravarietal single nucleotide polymorphisms (intraSNPs) in mt genome
Positon	SNP	Major genotype%(Read coverage)
2942	G/A	76.40%(204/63)
2946	T/C	72.92%(237/88)
3336	C/A	81.54%(402/91)
3339	C/A	82.75%(355/74)
117319	C/A	76.80%(596/180)
117326	T/G	81.43%(873/199)
117542	A/G	72.02%(291/113)
117547	A/G	79.55%(288/74)
117588	T/G	70.08%(759/324)
117661	G/T	59.18%(393/271)
117692	G/C	33.40%(295/588)
117760	G/T	47.03%(309/348)
117777	G/A	45.72%(310/368)
117824	T/C	37.02%(314/534)
117873	G/C	33.96%(322/626)
117923	A/C	70.25%(574/243)
117968	G/A	32.29%(239/501)
118008	T/C	77.47%(1049/305)
118052	G/T	75.73%(977/313)
118058	G/T	74.35%(867/299)
118072	C/A	74.33%(788/272)
118086	G/A	50.22%(665/659)
118115	T/C	80.40%(1124/274)
118131	T/G	45.39%(301/362)
118134	A/C	44.00%(290/369)
118137	A/T	40.91%(277/400)
118162	G/T	80.56%(1438/347)
118225	T/C	79.65%(1601/409)
118249	G/C	80.29%(1630/400)
118271	T/C	81.82%(1355/301)
118386	T/C	73.65%(1113/398)
118444	G/T	47.77%(268/293)
118460	T/C	70.65%(662/275)
118470	T/C	72.94%(736/273)
118478	C/G	77.60%(842/243)
118500	A/C	34.16%(246/474)
118502	T/C	31.52%(203/441)
118518	G/T	37.82%(236/388)
118526	A/C	42.42%(227/308)
118534	T/G	63.25%(241/140)
118585	C/G	40.38%(147/217)
118613	A/C	30.25%(262/604)
118653	A/T	78.55%(293/80)
118789	A/C	40.93%(237/342)
118865	G/C	70.48%(664/278)
118890	C/T	38.75%(279/441)
118986	A/C	52.33%(157/143)
118997	T/G	53.52%(152/132)
119060	A/G	70.15%(275/117)
119065	C/T	68.55%(242/111)
119078	G/T	48.05%(260/281)
119119	G/T	68.27%(226/105)
119152	G/T	42.25%(229/313)
119240	T/A	38.23%(234/378)
119252	C/T	64.34%(231/128)
119256	A/G	63.93%(234/132)
119276	A/G	55.52%(216/173)
119287	A/G	53.41%(289/252)
119307	A/G	57.98%(247/179)
119315	C/T	74.49%(260/89)
137105	G/A	94.03%(4526/287)
137157	G/A	74.04%(990/347)
137160	G/C	75.36%(1025/335)
137263	C/T	87.07%(2263/336)
137271	G/A	87.09%(2261/335)
137301	C/T	88.98%(2859/354)
137324	A/C	90.54%(2970/310)
137339	C/G	92.00%(3451/300)
137373	A/C	91.74%(3125/281)
137495	C/A	89.09%(3095/379)
137594	G/A	90.69%(3422/351)
137615	C/A	91.06%(4486/440)
137714	A/C	90.02%(3961/439)
138632	C/A	89.20%(3794/459)
138745	G/T	80.35%(1440/352)
138751	T/A	71.21%(945/382)
138755	T/G	31.48%(386/840)
138867	C/T	91.65%(4055/369)
138901	C/T	81.53%(1501/340)
138922	C/T	91.28%(3247/310)
156790	A/T	55.94%(207/163)
156866	G/A	67.81%(236/112)
157350	C/A	80.55%(261/63)
157422	C/T	82.12%(340/74)
157445	C/A	70.25%(359/152)
157454	T/G	77.20%(332/98)
157479	C/T	61.44%(314/197)
157499	C/G	70.95%(320/131)
157523	T/A	79.70%(271/69)
157534	T/G	81.96%(309/68)
168897	G/A	83.46%(1979/392)
168923	C/A	84.46%(2343/431)
169247	C/T	83.74%(1870/363)
169314	C/T	100%(32/0)
169368	G/A	87.16%(1977/291)
169708	A/C	86.40%(2409/379)
169723	A/C	88.09%(2916/394)
169783	G/A	87.85%(2540/351)
169897	C/T	87.85%(2343/324)
169904	C/T	85.81%(2075/343)
169984	T/C	89.09%(2099/257)
170044	C/A	84.53%(2011/368)
170084	G/A	85.83%(2455/405)
170146	A/T	69.29%(88/39)
170809	C/G	85.11%(2368/414)
170826	G/A	34.58%(368/696)
170830	G/A	37.98%(392/640)
193899	C/T	94.18%(2916/180)
193919	G/T	88.30%(1948/258)
193942	A/T	58.61%(279/197)
194044	C/A	92.12%(4104/351)
194126	A/G	85.77%(2449/406)
194146	C/A	87.97%(3130/428)
194165	C/A	89.24%(3401/410)
194172	T/G	90.84%(3979/401)
194209	G/A	90.90%(3447/345)
194212	C/G	86.02%(2807/456)
194236	G/A	47.35%(340/378)
194258	C/G	92.68%(4040/319)
194435	T/A	93.91%(4757/308)
194485	C/T	91.03%(3574/352)
194569	A/G	70%(329/141)
194578	G/T	31.77%(292/627)
194801	G/A	93.99%(5226/334)
194811	A/C	93.87%(5656/369)
196112	C/A	95.43%(6047/289)
196144	C/T	94.98%(5451/288)
196230	A/G	97.35%(6245/170)
196245	T/C	97.16%(6274/183)
196402	A/C	95.74%(7759/345)
196464	A/C	59.68%(416/281)
196532	T/A	95.74%(10570/470)
199247	A/G	82.58%(294/62)
199260	C/A	81.29%(365/84)
199284	G/A	80.51%(1240/300)
199316	A/G	58.74%(215/151)
199320	C/A	65%(182/98)
199361	A/C	76.41%(1137/351)
199477	T/G	84.71%(1563/282)
199540	G/C	79.18%(696/183)
199548	T/G	75.54%(593/192)
199593	C/A	72.85%(663/247)
199631	T/C	88.24%(923/123)
199678	G/T	79.61%(250/64)
199697	A/G	52.16%(289/265)
199709	A/C	71.22%(609/246)
199732	C/G	73.83%(711/252)
199758	A/C	36.12%(224/396)
199764	T/G	33.39%(190/379)
199804	A/G	35.20%(269/495)
199825	A/T	77.52%(338/98)
199840	C/G	59.18%(348/240)
199846	A/G	53.30%(371/325)
199882	G/A	77.88%(1282/364)
199961	A/G	68.75%(242/110)
199964	T/C	63.93%(273/154)
200072	A/T	34.25%(186/357)
200074	C/A	34.86%(182/340)
200095	C/A	76.65%(335/102)
200123	C/G	48.05%(37/40)
200154	A/C	70.63%(433/180)
200168	T/A	45.36%(181/218)
200177	G/A	60.96%(189/121)
200189	A/G	62.79%(238/141)
200193	C/T	50.98%(207/199)
200318	A/G	81.46%(892/203)
200341	T/C	77.46%(557/162)
200368	A/C	61.46%(193/121)
200386	A/C	71.77%(412/162)
200405	T/C	75.09%(570/189)
200419	A/G	81.08%(720/168)
200464	T/A	37.52%(340/566)
200469	T/C	36.68%(317/547)
200501	G/A	75.82%(1079/344)
200518	A/G	80.11%(1285/319)
200597	C/A	80.86%(1061/251)
200639	T/G	34.07%(292/565)
200645	T/G	39.21%(298/462)
200672	A/G	37.44%(316/528)
200777	C/T	75.78%(898/287)
200798	C/A	31.73%(298/641)
200830	A/C	55.17%(325/264)
200846	T/G	51.06%(336/322)
200858	C/T	61.47%(351/220)
207964	C/A	82.69%(1238/259)
208685	A/T	88.71%(2767/352)
208764	G/A	77.00%(1085/324)
208825	G/T	89.83%(3094/350)
208862	T/G	90.80%(3238/328)
208972	T/G	90.43%(2828/299)
209023	G/A	88.16%(2160/290)
209036	A/C	83.40%(1639/326)
209049	C/T	80.69%(1442/345)
209053	T/G	80.99%(1419/333)
209730	G/T	82.85%(1677/347)
209990	T/G	65.35%(632/335)
210157	C/A	74.34%(313/108)
210234	G/A	45%(333/407)
210252	A/G	36.21%(302/532)
210261	A/G	31.66%(284/613)
210403	A/G	73.05%(892/329)
210405	C/T	72.46%(866/329)
210438	C/G	83.14%(1741/353)
233903	C/A	79.06%(1371/363)
233908	A/T	80.71%(1431/342)
233927	T/G	84.06%(1656/314)
233964	T/A	52.10%(297/273)
233967	G/A	56.89%(293/222)
233973	T/G	40.84%(174/252)
233994	A/G	54.60%(231/192)
234080	G/C	43.19%(203/267)
234086	A/C	45.66%(216/257)
234097	G/A	72.15%(552/213)
234116	C/G	70.48%(246/103)
234141	G/A	64.72%(200/109)
234150	T/C	71.91%(338/132)
234163	G/A	78.53%(622/170)
234242	C/G	78.71%(551/149)
234263	G/C	32.19%(179/377)
234271	G/A	48.10%(203/219)
234323	A/C	71.42%(765/306)
234367	G/C	60.24%(350/231)
234373	G/A	59.83%(365/245)
234459	C/G	62.02%(276/169)
234508	C/T	56.28%(273/212)
234560	G/A	67.79%(320/152)
234649	A/G	83.10%(246/50)
234750	G/A	58.42%(260/185)
234753	T/G	65.53%(289/152)
234946	G/A	74.85%(396/133)
234991	T/C	70.94%(415/170)
235251	C/A	82.22%(74/16)
235253	C/A	91.30%(63/6)
236040	G/T	31.47%(226/492)
236057	T/C	85.20%(1417/246)
236127	G/A	66.51%(286/144)
236130	A/G	66.89%(293/145)
236139	A/T	49.73%(281/284)
236151	T/A	41.59%(282/396)
236162	A/C	31.99%(278/591)
236167	G/T	33.99%(290/563)
236181	G/A	82.46%(1218/259)
236285	G/C	37.33%(320/537)
236290	G/A	34.52%(300/569)
236311	T/C	34.63%(160/302)
236338	G/T	83.05%(343/70)
236367	G/T	76.29%(235/73)
236382	T/C	81.63%(280/63)
236418	C/A	72.72%(248/93)
236478	G/T	77.47%(657/191)
236516	G/C	79.93%(757/190)
236602	A/G	87.72%(1544/216)
236625	T/A	84.66%(1358/246)
236739	G/T	77.59%(866/250)
236741	G/A	77.39%(873/255)
236761	T/C	84.48%(1645/302)
236974	A/C	73.68%(420/150)
237030	G/A	76.64%(443/135)
237048	A/G	91.45%(995/93)
237085	C/T	76.16%(294/92)
237124	C/A	76.57%(487/149)
237139	A/G	76.09%(487/153)
237167	A/G	81.47%(796/181)
237178	G/T	37.47%(181/302)
237188	C/A	35.31%(202/370)
237190	G/A	33.22%(200/402)
237220	A/C	90.95%(2092/208)
237273	G/T	88.07%(1780/241)
237541	T/G	89.03%(1047/129)
237588	C/A	87.96%(1001/137)
237598	G/T	85.07%(889/156)
237624	T/A	54.73%(341/282)
237648	C/T	83.70%(1248/243)
237712	C/A	83.55%(1326/261)
237916	A/G	85.58%(1413/238)
237985	G/A	63.55%(211/121)
237996	C/G	47.25%(198/221)
238007	T/G	71.22%(537/217)
238326	C/T	81.47%(1245/283)
238345	G/T	53.39%(275/240)
238385	C/T	77.51%(1010/293)
238389	T/G	79.47%(1003/259)
289003	A/G	80.97%(366/86)
309341	G/A	82.96%(1651/339)
309797	G/T	85.51%(1878/318)
309808	A/G	86.58%(1743/270)
309827	A/C	88.23%(2250/300)
309907	G/A	80.53%(360/87)
309936	G/T	88.72%(354/45)
309956	G/A	76.41%(230/71)
310040	A/G	87.62%(2443/345)
310056	G/T	86.30%(2262/359)
310066	G/T	86.51%(2283/356)
310081	A/T	88.41%(2297/301)
310132	A/G	90.66%(2019/208)
310162	T/G	88.24%(1314/175)
310220	C/A	89.98%(2299/256)
310278	T/C	91.60%(2806/257)
310313	G/C	79.97%(631/158)
310522	G/C	90.42%(2030/215)
310535	T/A	80.24%(1040/256)
310545	T/A	85.39%(1392/238)
310584	G/A	90.07%(2278/251)
310729	T/A	90.98%(2300/228)
310763	C/T	88.59%(1390/179)
310787	T/C	87.13%(1538/227)
310898	G/A	90.02%(1795/199)
310908	T/A	86.00%(1407/229)
310935	G/A	70.05%(545/233)
310968	A/G	89.58%(1067/124)
311071	G/C	84.27%(1709/319)
311088	T/C	37.69%(320/529)
311090	C/T	36.57%(305/529)
311098	A/C	74.24%(839/291)
311116	A/G	77.56%(833/241)
311127	T/C	83.92%(1023/196)
311174	G/A	80.03%(501/125)
311277	C/T	71.18%(825/334)
311306	C/A	34.63%(266/502)
311310	G/T	38.71%(278/440)
311373	G/A	80.16%(299/74)
311448	G/T	82.33%(1375/295)
311492	C/G	84.43%(1617/298)
311562	G/A	85.96%(1599/261)
311719	A/G	31.68%(403/869)
311723	A/C	32.18%(419/883)
311735	C/G	75.21%(1162/383)
311750	C/T	81.87%(1486/329)
311828	G/A	75.82%(1145/365)
311911	T/C	71.52%(1075/428)
311960	G/A	80.53%(451/109)
326335	T/G	74.78%(261/88)
326436	T/G	79.39%(131/34)
326474	C/A	77.09%(138/41)
326479	G/A	72.33%(149/57)
326501	T/C	53.95%(273/233)
326553	G/C	68.50%(311/143)
326611	C/T	60.93%(351/225)
326617	C/T	56.11%(321/251)
326635	T/C	60.27%(355/234)
326641	A/T	60.43%(362/237)
326698	A/G	54.05%(260/221)
326707	C/A	47.82%(264/288)
326745	A/C	55.18%(314/255)
326750	A/G	53.11%(315/278)
326793	G/A	77.09%(377/112)
326947	A/G	77.28%(228/67)
326989	G/A	78.07%(324/91)
326992	C/T	76.76%(294/89)
327026	T/A	78.34%(275/76)
327049	A/C	80.74%(302/72)
327094	C/A	71.09%(369/150)
327119	G/A	71.12%(372/151)
327166	C/T	65.92%(265/137)
327226	C/A	74.81%(306/103)
327419	G/A	64.82%(363/197)
329972	A/G	73.63%(433/155)
330499	A/C	74.62%(503/171)
330517	T/G	73.32%(492/179)
339528	A/G	74.90%(618/207)
339554	G/T	76.23%(696/217)
339566	A/T	69.13%(224/100)
339634	A/T	32.34%(415/868)
339658	G/A	50.32%(383/378)
339663	C/A	44.59%(404/502)
339783	A/G	78.76%(1680/453)
339786	C/A	77.57%(1626/470)
339810	C/T	77.4%(1548/452)
339829	T/A	31.58%(457/990)
339881	C/T	87.22%(2588/379)
339897	C/T	85.30%(1748/301)
339910	G/A	83.90%(1512/290)
339927	G/A	82.57%(1673/353)
340008	T/G	79.71%(1132/288)
340046	T/G	84.76%(1870/336)
340065	G/T	87.54%(1883/268)
340112	G/C	85.24%(1664/288)
340128	A/C	81.86%(1490/330)
340162	T/G	43.42%(396/516)
340209	A/G	86.81%(2620/398)
340313	A/G	84.79%(2916/523)
340345	C/T	84.01%(2328/443)
340359	G/T	86.19%(2785/446)
340446	A/G	89.09%(2852/349)
340524	T/G	88.93%(2468/307)
340542	A/C	88.48%(2060/268)
340590	A/G	77.16%(1014/300)
340596	T/C	72.12%(867/335)
340601	T/A	75.74%(1018/326)
340647	C/T	85.39%(2158/369)
340674	G/C	84.95%(2157/382)
340747	C/T	83.12%(1832/372)
340797	A/G	91.36%(1408/133)
340818	G/A	85.10%(1548/271)
340825	C/T	84.65%(1660/301)
340889	G/T	78.51%(1330/364)
340917	C/G	85.37%(2171/372)
340958	C/T	73.09%(747/275)
340987	C/A	83.07%(2051/418)
341008	G/A	87.82%(2906/403)
341101	A/G	83.84%(2620/505)
341113	A/G	84.52%(2715/497)
341147	G/A	87.62%(3242/458)
341160	G/A	85.30%(3065/528)
341178	G/C	87.10%(3337/494)
341205	C/T	88.58%(3359/433)
341242	T/G	87.72%(3417/478)
341260	T/C	85.33%(2194/377)
341266	A/T	87.14%(2521/372)
341307	G/C	88.55%(3048/394)
341348	C/A	90.56%(4079/425)
341434	G/A	89.15%(3857/469)
341470	T/C	88.39%(3374/443)
341544	A/G	80.79%(1132/269)
341561	C/A	91.76%(3244/291)
341589	C/G	82.84%(1463/303)
341591	G/A	79.32%(1193/311)
341622	C/A	48.63%(355/375)
341625	A/C	51.36%(375/355)
341627	T/G	47.63%(373/410)
341633	G/A	72.34%(973/372)
341676	A/G	89.80%(3329/378)
341746	C/A	90.46%(4562/481)
341781	T/A	40.61%(407/595)
341785	T/C	65.14%(329/176)
341824	C/T	91.10%(4435/433)
341872	T/C	90.11%(3501/384)
341928	C/T	85.74%(2159/359)
342069	A/C	89.79%(3178/361)
342115	T/G	30.58%(415/942)
342120	T/C	72.81%(1109/414)
342212	A/G	87.01%(3278/489)
342296	T/C	86.68%(2787/428)
342316	G/A	87.21%(2675/392)
342362	G/A	84.56%(2570/469)
342608	G/A	84.24%(2284/427)
342652	G/T	86.15%(2657/427)
342681	A/T	85.22%(2538/440)
342764	T/C	83.66%(2059/402)
342815	C/A	81.07%(1452/339)
342916	G/A	85.67%(2852/477)
342950	A/G	84.68%(3042/550)
342983	T/C	84.45%(2423/446)
343033	C/T	85.79%(1769/293)
343073	C/G	80.88%(1633/386)
343118	A/T	85.14%(2252/393)
343243	C/G	85.35%(1550/266)
343288	T/G	86.07%(2188/354)
343331	G/A	78.20%(1450/404)
343336	G/T	78.28%(1529/424)
343361	G/A	79.46%(1428/369)
343370	G/A	80.40%(1502/366)
343394	G/A	32.14%(416/878)
343397	T/C	30.57%(369/838)
399867	G/A	56.74%(185/141)
399877	A/C	44.46%(197/246)
399942	G/C	31.57%(287/622)
399964	A/G	34.78%(320/600)
399978	C/A	40.79%(337/489)
399998	T/A	59.77%(370/249)
400003	A/C	67.33%(336/163)
400015	A/G	70.71%(355/147)
400017	G/C	69.42%(352/155)
400066	A/G	60.43%(828/542)
400113	C/A	84.57%(1892/345)
400196	C/G	77.47%(932/271)
400201	G/T	77.95%(969/274)
400286	T/G	51.62%(381/357)
400288	A/G	59.90%(396/265)
400293	G/T	58.16%(392/282)
400379	C/A	81.43%(1439/328)
400382	T/A	80.13%(1505/373)
400436	C/T	78.85%(1540/413)
400443	G/A	79.51%(1576/406)
400459	G/A	80.22%(1647/406)
400534	T/C	79.31%(276/72)
400724	C/A	83.76%(1992/386)
400770	C/T	84.96%(2317/410)
400782	C/T	79.37%(1632/424)
400786	G/T	80.60%(1658/399)
400841	C/G	86.11%(2641/426)
400858	C/A	87.14%(2583/381)
400906	G/T	88.79%(2496/315)
400952	G/T	88.87%(2813/352)
401067	C/G	78.82%(309/83)
401152	G/A	88.64%(2546/326)
401161	G/A	88.46%(2530/330)
401312	C/T	78.96%(1070/285)
401314	C/T	78.44%(1066/293)
401429	G/A	85.82%(1829/302)
401469	C/T	83.50%(1397/276)
401508	T/G	85.96%(1868/305)
401619	T/C	75.43%(989/322)
401625	C/A	76.89%(1115/335)
402082	C/A	82.85%(1662/344)
402088	C/A	84.22%(1671/313)
402168	A/G	74.29%(263/91)
402197	T/G	57.48%(242/179)
402338	C/T	78.59%(301/82)
402386	A/C	79.34%(388/101)
402400	G/T	64.44%(328/181)
402434	A/C	68.34%(285/132)
402448	T/G	80.38%(250/61)
402716	T/C	75.19%(288/95)
402723	A/G	67.21%(324/158)
402754	T/C	75.84%(201/64)
402757	T/A	79.77%(280/71)
402760	G/T	70.78%(172/71)
402778	A/G	61.55%(357/223)
407904	C/T	83.34%(2212/442)
407957	G/T	90.20%(3315/360)
407963	C/T	90.38%(3375/359)
408007	T/C	56.79%(326/248)
408057	G/A	85.20%(1659/288)
408077	C/T	90.06%(2212/244)
408085	T/C	90.13%(2148/235)
408162	G/C	91.67%(3392/308)
408186	C/T	88.09%(2242/303)
408306	T/A	94.52%(5818/337)
408341	A/G	92.99%(4817/363)
408426	C/T	94.68%(5277/296)
408525	C/G	88.44%(2986/390)
408571	T/G	91.85%(4728/419)
408592	G/A	86.11%(2840/458)
408617	T/A	86.46%(2601/407)
418381	G/A	84.12%(1473/278)
418396	A/C	76.95%(1015/304)
418417	G/A	83.37%(331/66)
418448	G/A	73.20%(844/309)
418509	C/A	83.08%(1646/335)
418527	T/G	74.53%(916/313)
418689	C/G	76.36%(294/91)
418700	C/G	32.97%(274/557)
418715	C/T	32.14%(216/456)
418871	T/G	79.31%(874/228)
418985	C/A	76.74%(198/60)
419018	A/C	75.81%(442/141)
419024	A/T	75%(474/158)
419031	G/C	30.58%(193/438)
419051	C/T	43.84%(210/269)
419055	C/A	42.06%(220/303)
419057	A/C	43.97%(219/279)
419107	C/G	63.51%(235/135)
419138	G/A	88.06%(1512/205)
419150	A/T	88.51%(1349/175)
419160	T/C	89.61%(1432/166)
419187	A/G	97.47%(1778/46)
419217	A/C	85.56%(1630/275)
419263	A/G	87.40%(1763/254)
419343	G/C	85.08%(1591/279)
419376	C/T	81.08%(1256/293)
419382	A/G	84.97%(1335/236)
419413	G/T	46.15%(198/231)
419426	T/C	67.73%(233/111)
419480	A/T	56.93%(271/205)
419532	G/T	82.70%(1420/297)
419542	T/G	81.55%(1163/263)
419563	C/T	82.06%(1080/236)
419586	T/G	82.24%(1130/244)
419644	G/A	77.35%(970/284)
419649	T/G	77.73%(1044/299)
419673	G/T	73.94%(704/248)
419676	A/C	30.27%(257/592)
419692	A/C	54.36%(249/209)
419694	T/G	59.19%(251/173)
419704	T/C	75.61%(704/227)
419710	A/G	76.33%(771/239)
419743	C/A	88.12%(1818/245)
419799	G/T	85.05%(1605/282)
419811	C/T	77.62%(902/260)
419814	T/G	76.29%(882/274)
419826	G/C	85.55%(1659/280)
419936	T/A	89.81%(1799/204)
419960	C/T	86.73%(1229/188)
420005	G/T	76.15%(661/207)
420010	A/G	73.63%(578/207)
420019	C/T	50.13%(190/189)
420057	G/A	82.03%(169/37)
420247	A/G	91.75%(1724/155)
420256	A/T	92.25%(1203/101)
420302	G/A	85.10%(1994/349)
420341	C/T	87.23%(2610/382)
420391	C/T	87.59%(2656/376)
420435	C/A	83.61%(929/182)
420437	G/A	79.61%(945/242)
420533	A/T	90.21%(1917/208)
420562	C/T	83.96%(974/186)
420570	C/A	81.24%(706/163)
420578	T/C	79.33%(599/156)
420651	C/A	86.86%(1699/257)
420660	A/G	87.14%(1858/274)
420777	C/T	82.41%(1462/312)
420821	T/G	65.97%(256/132)
420879	C/A	87.10%(1878/278)
420888	G/T	87.54%(1588/226)
420927	C/A	85.04%(1274/224)
420945	G/C	88.11%(1475/199)
421017	G/C	86.15%(1910/307)
421044	T/G	76.96%(1016/304)
421047	G/A	76.07%(992/312)
421126	T/C	85.96%(1745/285)
421159	G/C	85.17%(1666/290)
421189	T/A	83.33%(1590/318)
421195	A/C	83.41%(1620/322)
421294	G/T	82.63%(852/179)
421297	G/T	82.95%(832/171)
421322	T/G	89.43%(1846/218)
421339	A/G	89.79%(1935/220)
421407	C/A	72.53%(758/287)
421413	T/A	70.19%(683/290)
421420	C/G	39.07%(270/421)
421431	T/G	64.74%(191/104)
421461	G/A	35.20%(226/416)
421464	G/C	34.45%(215/409)
421477	C/A	83.69%(1422/277)
421505	A/G	82.70%(1258/263)
421513	A/G	77.11%(775/230)
421522	A/C	38.26%(176/284)
421525	A/C	36.22%(163/287)
421571	C/A	85.14%(1186/207)
421601	G/A	75.73%(1077/345)
421610	G/A	31.90%(305/651)
421616	A/C	31.23%(338/744)
421635	A/T	73.92%(1018/359)
421653	G/C	41.99%(346/478)
421675	C/A	38.71%(350/554)
421692	G/T	72.00%(836/325)
421695	A/G	74.22%(861/299)
421735	C/A	77.76%(1081/309)
421739	T/C	78.72%(1066/288)
421799	C/A	30.11%(215/499)
421805	T/G	48.49%(258/274)
421809	T/G	42.21%(198/271)
421881	G/A	31.78%(199/427)
421906	T/G	49.43%(262/268)
421938	A/G	86.76%(1659/253)
422029	G/A	85.72%(1351/225)
422092	T/C	81.51%(1305/296)
422123	C/G	31.97%(306/651)
422131	A/T	38.61%(319/507)
422156	G/T	65.72%(209/109)
422231	T/A	81.81%(1386/308)
422280	T/G	72.88%(871/324)
422288	C/T	30.97%(258/575)
422303	C/T	31.39%(270/590)
422319	A/C	35.51%(266/483)
422367	A/G	79.71%(841/214)
422483	A/C	54.52%(223/186)
422503	T/A	73.28%(642/234)
422526	G/C	77.01%(861/257)
422532	T/G	76.62%(908/277)
422572	C/G	80.84%(1165/276)
422620	T/G	82.36%(1172/251)
422700	T/A	73.93%(278/98)
422774	C/G	81.33%(1647/378)
422809	T/C	75.53%(1068/346)
422819	T/C	73.56%(1002/360)
423007	T/C	84.72%(2075/374)
423048	C/G	71.57%(934/371)
423132	C/G	88.63%(2309/296)
423143	C/G	88.12%(2212/298)
423269	T/G	55.70%(361/287)
423274	T/G	63.90%(363/205)
423276	G/T	56.17%(350/273)
423290	G/T	74.08%(1058/370)
423303	G/A	81.11%(1632/380)
423320	G/A	87.01%(2835/423)
423454	G/A	81.15%(1632/379)
423477	C/A	84.07%(1578/299)
423907	T/G	92.02%(2458/213)
424009	A/C	83.93%(1860/356)
424013	C/T	83.81%(1471/284)
424058	A/G	54.47%(298/249)
424124	C/A	89.50%(2575/302)
424185	A/G	90.82%(2959/299)
424207	G/A	88.82%(2481/312)
424210	A/T	88.82%(2598/327)
424294	C/A	89.65%(2998/346)
424311	T/C	89.70%(3076/353)
424323	C/T	91.20%(3642/351)
424353	T/C	92.09%(4053/348)
424386	C/T	90.92%(3765/376)
424456	C/T	93.35%(3806/271)
424498	T/C	92.28%(3781/316)
424542	G/A	82.10%(1881/410)
424548	C/T	85.18%(2409/419)
424753	C/T	89.33%(2690/321)
424906	G/T	89.38%(2602/309)
424962	C/A	88.48%(1675/218)
424996	C/A	72.61%(639/241)
425108	C/T	92.22%(3332/281)
425138	G/A	90.63%(2980/308)
425213	C/T	92.26%(3413/286)
425307	C/A	63.36%(211/122)
425440	A/C	89.91%(2665/299)
425512	C/G	92.79%(2590/201)
425568	C/A	86.61%(647/100)
425607	C/T	93.14%(2284/168)
425637	C/A	92.30%(3189/266)
425658	C/A	93.00%(3444/259)
425713	C/T	90.58%(3318/345)
425726	G/A	94.38%(3697/220)
425752	G/T	90.25%(2473/267)
425783	A/G	82.86%(1606/332)
425790	G/C	87.45%(2307/331)
425912	T/C	73.47%(302/109)
425961	C/T	94.00%(3606/230)
425995	G/C	93.06%(3503/261)
426038	T/C	87.56%(2133/303)
426046	C/T	81.99%(1284/282)
426147	T/A	66.66%(26/13)
426156	G/T	91.05%(774/76)
426166	C/A	93.05%(1970/147)
426191	G/T	93.54%(3492/241)
429709	G/C	59.39%(313/214)
429736	A/C	87.06%(2315/344)
429775	A/G	86.74%(2002/306)
429870	A/C	82.67%(1207/253)
429877	G/T	84.83%(1398/250)
429893	C/A	86.56%(1682/261)
429970	T/C	87.11%(1974/292)
429986	G/T	86.71%(1880/288)
435414	A/T	80%(8/2)
472667	T/A	69.66%(62/27)
509408	G/A	70.69%(193/80)
509565	C/T	83.04%(191/39)
509941	G/T	81.67%(107/24)
509978	T/C	62.18%(148/90)
510096	T/G	76.15%(182/57)
