# Supplementary material for: The Complete Chloroplast and Mitochondrial Genome Sequences of Boea hygrometrica: Insights into the Evolution of Plant Organellar Genomes
Source: PLoS One. 2012 Jan 23;7(1):e30531. doi: 10.1371/journal.pone.0030531 (PMC3264610; doi:10.1371/journal.pone.0030531)
Supplement: Table S6 — Gene content and characteristic comparison of 12 cp genomes. (XLS) [file pone.0030531.s010.xls]

## Sheet: Table S6
Table S6 Gene content and characteristic comparison of 12 cp genomes
*Note: gene with udnerline means conserved in all cp geneomes, and gene with body text means coserved and within the same regions in all cp genomes; genes in different regions or cross regions of cp genome are shown as bellowing: LSC (●) SSC (◆) IRS (★) IRA/SSC (▲) SSC/IRB (▼) LSC/IRA(◤) IRB/LSC(◥)
	Charophyta	Bryophyta	Cycads	Monocots				Dicots
	Chara	Marchantia	Cycas	Triticum	Oryza	Sorghum	Zea	Arabidopsis	Nicotiana	Vitis	Boea	Olea
GC(%)	26.19	28.81	39.45	38.31	38.99	38.49	38.46	36.29	37.85	37.4	0.3759	37.76
Size(bp)	184933	121024	163403	134545	134525	140754	140384	154478	155943	160928	153493	155872
LSC(%)	73.4401	67.0074	55.2101	59.7183	59.9086	59.4889	58.662	54.4867	55.5883	55.3968	55.183	55.5385
SSC(%)	14.7513	16.3711	14.1001	9.50686	9.1693	8.88287	8.92979	11.5097	11.9088	11.8519	11.6611	11.4305
IRS(%)	11.8086	16.6215	30.6898	30.7748	30.9221	31.6282	32.4083	34.0035	32.5029	32.7513	33.1559	33.0309
Photosystem I
psaA	●	●	●	●	●	●	●	●	●	●	●	●
psaB	●	●	●	●	●	●	●	●	●	●	●	●
psaC	◆	◆	◆	◆	◆	◆	◆	◆	◆	◆	◆	◆
psaI	●	●	●	●	●	●	●	●	●	●	●	●
psaJ	●	●	●	●		●	●	●	●	●	●	●
psaM	●
Photosystem II
psbA	●	●	●	●	●	●	●	●	●	●	●	●
psbB	●	●	●	●	●	●	●	●	●	●	●	●
psbC	●	●	●	●	●	●	●	●	●	●	●	●
psbD	●	●	●	●	●	●	●	●	●	●	●	●
psbE	●	●	●	●	●	●	●	●	●	●	●	●
psbF	●	●	●	●	●	●	●	●	●	●	●	●
psbG												●
psbH	●	●	●	●	●	●	●	●	●	●	●	●
psbI	●	●	●	●	●	●	●	●	●	●	●	●
psbJ	●	●	●	●	●	●	●	●	●	●	●	●
psbK	●	●	●	●	●	●	●	●	●	●	●	●
psbL	●	●	●	●	●	●	●	●	●	●	●	●
psbM	●	●	●	●	●	●	●	●	●	●	●	●
psbN	●	●	●	●	●	●	●	●	●	●	●	●
psbT	●	●	●	●	●	●	●	●	●	●	●	●
psbZ(ycf9)	●	●	●	●	●	●	●	●	●	●
Cytochromeb/F
petA	●	●	●	●	●	●	●	●	●	●	●	●
petB	●	●	●	●	●	●	●	●	●	●	●	●
petD	●	●	●	●	●	●	●	●	●	●	●	●
petG	●	●	●	●	●	●	●	●	●	●	●	●
petL	●		●	●	●	●	●	●	●	●	●	●
petN	●		●	●	●	●	●	●	●	●	●	●
ATP synthase
atpA	●	●	●	●	●	●	●	●	●	●	●	●
atpB	●	●	●	●	●	●	●	●	●	●	●	●
atpE	●	●	●	●	●	●	●	●	●	●	●	●
atpF	●	●	●	●	●	●	●	●	●	●	●	●
atpH	●	●	●	●	●	●	●	●	●	●	●	●
atpI	●	●	●	●	●	●	●	●	●	●	●	●
Chlorophy1 biosynthesis
chlB	●	●	●
chlI	●
chlL	◆	▼	◆
chlN	◆		◆
Rubisco
rbcL	●	●	●	●	●	●	●	●	●	●	●	●
RNA polymerase
rpoA	●	●	●	●	●	●	●	●	●	●	●	●
rpoB	●	●	●	●	●	●	●	●	●	●	●	●
rpoC1a
rpoC1b
rpoC1	●	●	●	●	●	●	●	●	●	●	●	●
rpoC2	●	●	●	●	●	●	●	●	●	●	●	●
NADH oxidoreductase
ndhA	◆	◆	◆	▲◆	◆	◆	◆	◆	◆	◆	◆	◆
ndhB	●	●	★★	★★	★★	★★	★★	★★	★★	★★	★★	★★
ndhC	●	●	●	●	●	●	●	●	●	●	●	●
ndhD	◆	◆	◆	◆	◆	◆	◆	◆	◆	◆	◆	◆
ndhE	◆	◆	◆	◆	◆	◆	◆	◆	◆	◆	◆	◆
ndhF	▲	▲	▲	◆	◆	▲	▲	▲	◆	◆	◆	◆
ndhG	◆	◆	◆	◆	◆	◆	◆	◆	◆	◆	◆	◆
ndhH	◆	◆	◆	▼	▼	◆	◆	◆	◆	◆	◆	◆
ndhI	◆	◆	◆	◆	◆	◆	◆	◆	◆	◆	◆	◆
ndhJ	●	●	●	●	●	●	●	●	●	●	●	●
ndhK	●	●	●	●	●	●	●	●	●	●	●
LSU ribosomal proteins
rpl2	●	●	●	★★	★★	★★	★★	★★	★★	★★	★★	◥◤
rpl5	●
rpl12	●
rpl14	●	●	●	●	●	●	●	●	●	●	●	●
rpl16	●	●	●	●	●	●	●	●	●	●	●	●
rpl19	●
rpl20	●	●	●	●	●	●	●	●	●	●	●	●
rpl21	◆	◆
rpl22	●	●	●	●	●	●	●	●	●	●	●	●
rpl23	●	●	●	★★	★★	●★★	★★	★★	★★	★★	★★	★★
rpl32	◆	◆	◆	◆	◆	◆	◆	★★	◆	◆	◆	◆
rpl33	●	●	●	●	●	●	●	●	●	●	●	●
rpl36	●	●	●	●	●	●	●	●	●	●	●	●
SSU ribosomal proteins
rps2	●	●	●	●	●	●	●	●	●	●	●	●
rps3	●	●	●	●	●	●	●	●	●	●	●	●
rps4	●	●	●	●	●	●	●	●	●	●	●	●
rps7	●	●	★★	★★	★★	★★	★★	★★	★★	★★	★★	★★
rps8	●	●	●	●	●	●	●	●	●	●	●	●
rps9
rps11	●	●	●	●	●	●	●	●	●	●	●	●
rps12	●	●	◥◤	●	◥◤	◥◤	●◤	◥◤	◥◤	◥◤	◥◤
rps14	●	●	●	●	●	●	●	●	●	●	●	●
rps15		◆	◆	★★	★★	★★	★★	◆	◆	◆	◆	◆
rps16	●		●	●	●	●	●	●	●	●	●	●
rps18	●	●	●	●	●	●	●	●	●	●	●	●
rps19	●	●	●	★★	★★	●●	★★	◤	●	◤		●
Translation factors
infA	●	●	●	●	●	●	●			●	●
tufA	●
Miscellaneous proteins
accD	●	●	●					●	●	●	●	●
cemA	●	●	●	●	●	●	●	●	●	●	●	●
clpP	●	●	●	●	●	●	●	●	●	●	●	●
ccsA	◆	◆	◆	◆	◆	◆	◆	◆	◆	◆	◆
cysA
cysT		◆
I-Cvul
Conserved proteins
ycf1	◆		◆					★★▼	▼	▼	▲▼	▲▼
ycf2			★★					★★	★★	★★	★★	★★
ycf3	●		●	●	●	●	●	●	●	●	●	●
ycf4	●	●	●	●	●	●	●	●	●	●	●	●
ycf5												◆
ycf6/PetN
ycf9/PsbZ												●
ycf10/CemA											●
ycf12	●	●	●
ycf15											★★	★★
ycf20	★★
ycf62	●
ycf66	●
Ribosomal RNAs
rrl/23S	★★	★★	★★	★★	★★	★★	★★	★★	★★	★★	★★	★★
rrs/16S	★★	★★	★★	★★	★★	★★	★★	★★	★★	★★	★★	★★
rrf/5S	★★	★★	★★	★★	★★	★★	★★	★★	★★	★★	★★	★★
rrn4.5		★★	★★	★★	★★	★★	★★	★★	★★	★★	★★	★★
rnpB
tRNAs	37	37	38	42	38	48	38	37	37	45	36	37
Others
odpB	●
ftsH	●
mbpX		●
matK			●	●	●	●	●	●	●	●	●	●
