# Supplementary material for: The Complete Chloroplast and Mitochondrial Genome Sequences of Boea hygrometrica: Insights into the Evolution of Plant Organellar Genomes
Source: PLoS One. 2012 Jan 23;7(1):e30531. doi: 10.1371/journal.pone.0030531 (PMC3264610; doi:10.1371/journal.pone.0030531)
Supplement: Table S7 — Blast result of chloroplast-derived DNA segment in mitochondrial genome of Boea hygrometrica. (XLS) [file pone.0030531.s011.xls]

## Sheet: Table S7
Table S7 Blast result of chloroplast-derived DNA segment in mitochondrial genome of Boea hygrometrica
cp-derived regions in Boea hyrometrica mtDNA are identified by >80% similarity and 50bp length coverage with known Boea hygrometrica cpDNA sequence (E-value <=1e-5)
*Pesudogene. Genes transferd to mtDNA from cpDNA is fragmetary and non-intact
#Blast all the cp-derived DNA segment in Boea hygrometrica mtDNA to all known 46 mtDNA sequence with the parameters: >80% similarity and >50% length coverage. (E-value <=1e-5)
SbjctX and sbjctY are shown in different colors (LSC in blue, SSC in green, and IRs in red)
Query name	Query-Letter	QueryX	QueryY	Aligned Length	Aligned-GC	SubjectX	SubjectY	Subject-Length	Score	E value	Overlap/total	Identity	Subject Name	Anontation	Hits Number#	Best Hit mtDNA#
mtDNA	510519	161237	161317	81	0.59	84	4	153493	145	2e-33	79/81	97	cpDNA	trnH-GUG	22	Nicotiana tabacum
mtDNA	510519	430020	430129	110	0.25	1796	1905	153493	139	9e-32	100/110	90	cpDNA	matK*	28	Brassica napus
mtDNA	510519	430145	430489	345	0.35	2008	2352	153493	541	1e-153	327/345	94	cpDNA	matK*	1	Vitis vinifera
mtDNA	510519	12151	12263	113	0.35	3529	3407	153493	167	4e-40	112/123	91	cpDNA
mtDNA	510519	3204	3456	253	0.33	4265	4004	153493	375	1e-103	244/262	93	cpDNA	trnK-UUU
mtDNA	510519	2921	3208	288	0.27	4791	4494	153493	285	7e-76	266/309	86	cpDNA
mtDNA	510519	402681	402842	162	0.31	6264	6103	153493	266	6e-70	155/162	95	cpDNA	rps16*
mtDNA	510519	402235	402666	432	0.26	7012	6567	153493	628	1e-179	417/448	93	cpDNA		1	Citrullus lanatus
mtDNA	510519	402161	402247	87	0.3	9694	9609	153493	125	1e-27	82/87	94	cpDNA	ycf41*
mtDNA	510519	259291	259378	88	0.41	11075	10988	153493	95.6	1e-18	78/88	88	cpDNA	atpA*
mtDNA	510519	400060	402135	2076	0.38	12554	10458	153493	3663	0	2035/2099	96	cpDNA	atpA,atpF*
mtDNA	510519	399841	400071	231	0.32	13439	13209	153493	357	2e-97	221/232	95	cpDNA	atpF*
mtDNA	510519	418342	418535	194	0.32	14276	14469	153493	289	4e-77	182/194	93	cpDNA
mtDNA	510519	418815	420819	2005	0.35	14618	16625	153493	2799	0	1888/2042	92	cpDNA	atpI,rps2
mtDNA	510519	420851	421114	264	0.47	16963	17230	153493	442	1e-123	257/268	95	cpDNA	rpoC2*
mtDNA	510519	396275	396510	236	0.42	17146	17382	153493	192	7e-48	205/240	85	cpDNA	rpoC2*
mtDNA	510519	421107	421823	717	0.33	17470	18177	153493	1005	0	667/721	92	cpDNA	rpoC2*	9	Nicotiana tabacum
mtDNA	510519	421868	422859	992	0.38	18233	19230	153493	1544	0	951/1005	94	cpDNA	rpoC2*	3	Cucurbita pepo
mtDNA	510519	422858	424872	2015	0.39	19997	22039	153493	3475	0	1975/2049	96	cpDNA	rpoC2*,rpoC1*	1	Cucurbita pepo
mtDNA	510519	424869	430014	5146	0.38	22068	27247	153493	9105	0	5059/5222	96	cpDNA	ycf54*,rpoC1*,rpoB
mtDNA	510519	507767	507982	216	0.36	28484	28703	153493	157	4e-37	188/222	84	cpDNA
mtDNA	510519	326586	327435	850	0.33	29933	29088	153493	1130	0	794/865	91	cpDNA	petN	1	Vitis vinifera
mtDNA	510519	326330	326576	247	0.3	30366	30111	153493	291	1e-77	229/256	89	cpDNA	psbM	1	Vitis vinifera
mtDNA	510519	120259	120360	102	0.55	30858	30959	153493	178	1e-43	99/102	97	cpDNA	trnD-GUC	1	Vitis vinifera
mtDNA	510519	168818	170841	2024	0.43	33919	35942	153493	3872	0	2009/2025	99	cpDNA	psbD*,psbC
mtDNA	510519	100283	100439	157	0.32	36734	36578	153493	137	4e-31	135/157	85	cpDNA	lhbA*	30	Beta vulgaris subsp. vulgaris
mtDNA	510519	339490	340188	699	0.42	37122	37820	153493	1080	0	666/701	95	cpDNA	trnM-CAU,rps14
mtDNA	510519	340176	341523	1348	0.4	37979	39340	153493	2218	0	1305/1371	95	cpDNA	psaB*
mtDNA	510519	341520	341609	90	0.4	39796	39889	153493	121	2e-26	86/94	91	cpDNA	psaB*
mtDNA	510519	341608	343417	1810	0.43	39915	41750	153493	3094	0	1768/1840	96	cpDNA	psaB*,psaA*	22	Brassica napus
mtDNA	510519	119466	119904	439	0.36	46391	45935	153493	252	9e-66	380/462	82	cpDNA	trnS-GCU	9	Citrullus lanatus
mtDNA	510519	118540	119424	885	0.35	49210	48303	153493	827	0	805/930	86	cpDNA	trnL-UAA*,trnF-GAA
mtDNA	510519	118438	118540	103	0.34	49548	49446	153493	133	6e-30	94/103	91	cpDNA		1	Vitis vinifera
mtDNA	510519	117229	118425	1197	0.38	51073	49843	153493	1820	0	1151/1233	93	cpDNA	ndhJ*,ndhK*,ndhC*	20	Nicotiana tabacum
mtDNA	510519	380495	380567	73	0.44	53247	53175	153493	113	5e-24	69/73	94	cpDNA	trnM-CAU	15	Vitis vinifera
mtDNA	510519	329896	330538	643	0.38	53761	54429	153493	973	0	626/676	92	cpDNA	atpE*
mtDNA	510519	452293	452378	86	0.31	58717	58632	153493	155	2e-36	84/86	97	cpDNA	accD*
mtDNA	510519	6169	6300	132	0.43	59272	59399	153493	109	8e-23	113/132	85	cpDNA	accD*
mtDNA	510519	280591	280670	80	0.46	67494	67573	153493	143	6e-33	78/80	97	cpDNA	trnW-CCA
mtDNA	510519	280827	280941	115	0.45	67729	67844	153493	111	2e-23	105/118	88	cpDNA	trnP-UGG	2	Ricinus communis
mtDNA	510519	237980	238490	511	0.36	68293	67781	153493	908	0	504/514	98	cpDNA	trnP-UGG*,psaJ
mtDNA	510519	236031	237976	1946	0.34	70272	68326	153493	3146	0	1869/1961	95	cpDNA	rpl33,rps18,rpl20
mtDNA	510519	468535	468791	257	0.33	70490	70238	153493	220	3e-56	226/263	85	cpDNA
mtDNA	510519	156765	157542	778	0.33	71778	72590	153493	1092	0	750/818	91	cpDNA	clpP*	2	Vitis vinifera
mtDNA	510519	286035	286328	294	0.39	74710	74410	153493	240	3e-62	259/305	84	cpDNA	psi_psbT*
mtDNA	510519	309012	311959	2948	0.35	76611	79567	153493	5158	0	2882/2971	97	cpDNA	petB*,petD,rpoA*
mtDNA	510519	9794	10367	574	0.41	79842	80404	153493	406	1e-112	484/574	84	cpDNA	rps11*,rpl36	1	Vitis vinifera
mtDNA	510519	3716	3921	206	0.41	82333	82124	153493	208	1e-52	184/210	87	cpDNA	rpl16*	1	Vitis vinifera
mtDNA	510519	4963	5168	206	0.33	82570	82772	153493	101	2e-20	169/206	82	cpDNA
mtDNA	510519	5375	5434	60	0.32	82925	82984	153493	95.6	1e-18	57/60	95	cpDNA
mtDNA	510519	5623	5697	75	0.31	83143	83217	153493	101	2e-20	69/75	92	cpDNA
mtDNA	510519	5801	5948	148	0.36	83335	83482	153493	151	2e-35	130/148	87	cpDNA	rps3*	3	Zea mays strain NB
mtDNA	510519	199788	200869	1082	0.33	83599	82509	153493	1582	0	1025/1099	93	cpDNA	rps3*	35	Zea mays strain NB
mtDNA	510519	199227	199782	556	0.36	84216	83660	153493	842	0	528/559	94	cpDNA	rps3*,rpl22*
mtDNA	510519	264264	267170	2907	0.39	100396	97490	153493	5763	0	2907/2907	100	cpDNA	rps7,rps12_3end*	36	Zea mays strain NB
mtDNA	510519	263862	264271	410	0.49	100834	100425	153493	813	0	410/410	100	cpDNA	trnV-GAC	33	Zea mays strain NB
mtDNA	510519	509376	509457	82	0.66	101019	101100	153493	99.6	8e-20	74/82	90	cpDNA	rrn16	2	Zea mays strain NB
mtDNA	510519	509554	509625	72	0.62	101195	101266	153493	71.9	2e-11	63/72	87	cpDNA		35	Zea mays strain NB
mtDNA	510519	509924	510042	119	0.55	101571	101689	153493	157	4e-37	109/119	91	cpDNA		35	Brassica napus
mtDNA	510519	293117	293389	273	0.56	101579	101302	153493	462	1e-129	268/278	96	cpDNA		36	Brassica napus
mtDNA	510519	510088	510162	75	0.52	101736	101810	153493	69.9	7e-11	65/75	86	cpDNA		1	Cucurbita pepo
mtDNA	510519	50	119	70	0.61	101865	101934	153493	83.8	5e-15	63/70	90	cpDNA		34	Brassica napus
mtDNA	510519	170	286	117	0.56	101986	102103	153493	75.8	1e-12	99/118	83	cpDNA		2	Triticum aestivum
mtDNA	510519	408118	410063	1946	0.5	105036	103082	153493	3665	0	1931/1959	98	cpDNA	trnI-GAU*,trnA-UGC,orf42*,orf56*,rrn23*	5	Nicotiana tabacum
mtDNA	510519	407892	408126	235	0.51	105462	105215	153493	339	5e-92	228/248	91	cpDNA	rrn23*	34	Brassica napus
mtDNA	510519	289718	289800	83	0.48	106519	106437	153493	54	4e-06	69/83	83	cpDNA		33	Brassica napus
mtDNA	510519	289595	289684	90	0.51	106652	106563	153493	91.7	2e-17	79/90	87	cpDNA		6	Zea mays strain NB
mtDNA	510519	288980	289227	248	0.54	107285	107038	153493	159	1e-37	206/248	83	cpDNA		5	Zea mays strain NB
mtDNA	510519	234766	235012	247	0.52	107725	107479	153493	458	1e-128	243/247	98	cpDNA	rrn4.5	23	Beta vulgaris subsp. vulgaris
mtDNA	510519	233862	234763	902	0.47	108674	107752	153493	868	0	818/939	87	cpDNA	rrn5,trnR-ACG	8	Zea mays strain NB
mtDNA	510519	77146	77225	80	0.52	108929	109008	153493	135	1e-30	77/80	96	cpDNA	trnN-GUU
mtDNA	510519	193841	196639	2799	0.38	140877	143693	153493	5136	0	2762/2821	97	cpDNA	ndhB,trnL-GAG*
mtDNA	510519	196634	197641	1008	0.42	143874	144881	153493	1959	0	1003/1008	99	cpDNA	ycf15,ycf2*	3	Carica papaya
mtDNA	510519	210089	210522	434	0.44	145262	144831	153493	751	0	421/434	97	cpDNA	ycf2*	3	Carica papaya
mtDNA	510519	209680	210093	414	0.39	145760	145347	153493	821	0	414/414	100	cpDNA		6	Carica papaya
mtDNA	510519	70610	70867	258	0.35	146464	146715	153493	432	1e-120	249/258	96	cpDNA		3	Beta vulgaris subsp. maritima genotype male-fertile A
mtDNA	510519	207957	208564	608	0.35	148033	148640	153493	1197	0	607/608	99	cpDNA		7	Carica papaya
mtDNA	510519	208562	209689	1128	0.37	148685	149818	153493	2131	0	1119/1134	98	cpDNA		12	Nicotiana tabacum
mtDNA	510519	5940	6080	141	0.43	152691	152550	153493	234	2e-60	137/142	96	cpDNA		6	Carica papaya
mtDNA	510519	137082	139026	1945	0.4	153338	151360	153493	3447	0	1917/1980	96	cpDNA	rpl2*
