# Supplementary material for: The Complete Chloroplast and Mitochondrial Genome Sequences of Boea hygrometrica: Insights into the Evolution of Plant Organellar Genomes
Source: PLoS One. 2012 Jan 23;7(1):e30531. doi: 10.1371/journal.pone.0030531 (PMC3264610; doi:10.1371/journal.pone.0030531)
Supplement: Table S8 — tRNAs comparison of both cp and mt genomes among 11 pant. (XLS) [file pone.0030531.s012.xls]

## Sheet: Table S8
Table S8: tRNAs comparison of both cp and mt genomes among 11 pant
Note: ● tRNAs in cp genome ■ tRNAs native in mt genome ★ tRNAs in mt genome orgined from cp genome
		Chara		Marchantia		Cycas		Triticum		Oryza		Sorghum		Zea		Arabidopsis		Nicotiana		Vitis		Boea
trnA	UGC	●●	■	●●	■	●●		●●		●●		●●●●		●●		●●		●●		●●●●		●●
	GGC
	CGC
	AGC
trnC	GCA	●	■	●	■	●	■	●	★	●	★	●	★	●	★	●	■	●	■	●	■	●	■
	ACA
trnD	GUC	●	■	●	■	●	■	●	■■	●	■	●	■	●	■■■	●	★	●	■★	●	■★	●	★
	AUC
trnE	UUC	●	■	●	■	●	■	●	■	●	■	●	■	●	■■	●	■	●	■★	●	■■	●	■■
	CUC
trnF	GAA	●	★	●	★	●	■	●	★	●	★	●	★	●	★	●		●	★	●	★	●	★★
	AAA
trnG	UCC	●	■	●	■	●		●				●●		●		●		●			■	●
	GCC	●	■	●	■	●	■	●		●		●		●		●	■	●	■	●●●	■		■
	CCC
	ACC
trnH	GUG	●	■	●	■	●●	★	●●		●●	★	●●	★	●●	★	●		●	★	●	★	●	★
	AUG								■
trnI	CAU	●	■	●	■	●	■	●●	■	●●	■	●●	■	●●	■■★	●●	■	●●	■★	●●		●●	■
	GAU	●●	■	●●		●●		●●		●●		●●●●		●●	★	●●		●●		●●●●		●●
	AAU
	UAU																				■
trnK	UUU	●	■	●	■	●	■	●	■■■			●●	■	●	■	●	■■	●	■	●●	■★	●	■
	CUU
trnL	UAG	●	■	●	■	●	■	●		●		●		●		●		●		●	★	●
	GAG	●																				●
	CAG
	AAG
	UAA	●	■	●	■	●		●		●		●●		●		●		●		●●		●	■
	CAA	●	■	●	■	●●	■	●●		●●		●●		●●	★	●●		●●		●●		●	★
trnM	CAU	●●	■■	●●	■■■	●●	■■■■★★	●●●	■■★	●●	■★★	●●●●	■★★	●●	■★	●●	■★	●●	■■★	●●	■■★	●●	■■★★
trnN	GUU	●●	■	●●	■	●●	■	●●	★	●●		●●	★	●●	★★	●●	★	●●	★	●●	★★★	●●	★
	AUU
trnP	UGG	●	★	●	■	●		●	■■	●	■★	●	■★	●	■■	●	★	●	★★	●	★★★	●	■
	GGG			●		●
	CGG						■
	AGG
trnQ	UUG	●	■	●	■	●		●	■■■	●	■	●	■	●	■	●	★	●	★	●	★	●	★
	CUG						■
trnR	UCU	●	■	●	■	●		●		●	★	●		●		●		●		●	★	●
	CCU						■
	UCG				■
	GCG
	CCG	●		●		●
	ACG	●●	■	●●	■	●●		●●		●●		●●		●●	★★	●●		●●		●●		●●	★
trnS	GCU	●	■	●	■	●	■	●	■	●	■	●	■	●	■	●	■■	●	■	●	■	●●	■
	ACU
	UGA	●	■	●	■	●	■	●	■	●	■	●	■	●	■	●	■■	●	■	●	■	●	■
	GGA	●		●		●	★	●	★	●	★	●		●		●	★	●	★	●			★
	CGA									●
	AGA
trnT	UGU	●		●		●		●		●		●		●		●		●		●			■
	GGU	●	■	●	■			●		●		●		●		●		●		●	★	●●
	CGU
	AGU
trnV	UAC	●	■	●	★	●	★	●				●●		●		●		●		●●		●
	GAC	●●		●●		●●		●●		●●		●●		●●	★	●●		●●		●●		●●	★
	CAC
	AAC														■
trnW	CCA	●	■	●	■	●	■	●	★	●	★	●	★	●		●	★	●	★	●	★	●	★★
trnY	GUA	●	■	●	■■	●	■	●	■	●	■	●	■	●	■	●	■■■	●	■	●	★	●	■
	AUA
AA		20	20	20	20	20	18	20	14	19	13	20	14	20	16	20	13	20	15	20	19	20	19
Codon		30	25	30	25	29	20	28	15	26	14	28	14	28	19	28	14	28	16	27	20	26	21
tRNA		37	27	37	29	38	26	39	25	38	18	48	18	38	29	37	21	37	23	45	31	36	28
Cp-derived			2		2		5		6		9		8		12		7		12		17		14
Mt-derived			25		27		21		19		9		10		17		14		11		14		14
